# Supplementary material for: Postmenopausal estrogen and progestin effects on the serum proteome
Source: Genome Med. 2009 Dec 24;1(12):121. doi: 10.1186/gm121 (PMC2808737; doi:10.1186/gm121)
Supplement: Additional file 1 — Table S1 shows year 1 to baseline log-transformed concentration ratios after estrogen plus progestin (E+P) or estrogen (E-Alone) exposure for all 378 quantified proteins. [file gm121-S1.XLS]

## Sheet: Sheet1
Table S1. Year 1 to baseline log-transformed concentration ratios following estrogen plus progestin (E+P) or estrogen (E-Alone) exposure for all 378 quantified proteins.
		E+P		E-Alone		E+P vs. E-Alone
Protein	Description	Log2 ratio year one relative to baseline	P-valuea	Log2 ratio year one relative to baseline	P-valuea	P-Diffb
FETUB	UNCHARACTERIZED PROTEIN FETUB.	0.783	1.09e-09	0.741	1.02e-09	0.378
SHBG	ISOFORM 1 OF SEX HORMONE-BINDING GLOBULIN PRECURSOR.	1.46	1.14e-08	1.45	2.57e-08	0.927
VTN	VITRONECTIN PRECURSOR.	0.352	2.16e-07	0.368	7.09e-08	0.66
AGT	ANGIOTENSINOGEN PRECURSOR.	1.15	3.09e-07	1.2	2.05e-06	0.689
LUM	LUMICAN PRECURSOR.	-0.382	4.81e-07	-0.163	0.00175	0.00141
CP	CERULOPLASMIN PRECURSOR.	0.679	5.19e-07	0.752	3.01e-07	0.395
COL1A1	COLLAGEN ALPHA-1(I) CHAIN PRECURSOR.	-0.896	5.4e-07	-0.575	8.8e-05	0.015
TFF3	TREFOIL FACTOR 3 PRECURSOR.	2.59	8.84e-07	2.16	2.06e-05	0.176
PGLYRP2	ISOFORM 1 OF N-ACETYLMURAMOYL-L-ALANINE AMIDASE PRECURSOR.	-0.343	1.49e-06	-0.335	3.72e-06	0.869
GC	VITAMIN D-BINDING PROTEIN PRECURSOR.	0.231	3.1e-06	0.237	2.75e-06	0.869
AHSG	ALPHA-2-HS-GLYCOPROTEIN PRECURSOR.	0.211	3.44e-06	0.243	7.46e-07	0.319
SERPINC1	ANTITHROMBIN III VARIANT.	-0.196	5.05e-06	-0.143	5.5e-05	0.104
OAF	OUT AT FIRST PROTEIN HOMOLOG PRECURSOR.	0.398	7.32e-06	0.393	4.17e-05	0.945
PLG	PLASMINOGEN PRECURSOR.	0.224	1.56e-05	0.23	1.24e-05	0.878
ORM2	ALPHA-1-ACID GLYCOPROTEIN 2 PRECURSOR.	-0.181	1.63e-05	-0.144	8.38e-05	0.279
ICAM1	INTERCELLULAR ADHESION MOLECULE 1 PRECURSOR.	-0.299	2.69e-05	-0.142	0.00171	0.0126
C4BPA	C4B-BINDING PROTEIN ALPHA CHAIN PRECURSOR.	-0.2	3.34e-05	-0.148	0.000377	0.205
HABP2	UNCHARACTERIZED PROTEIN HABP2.	0.251	5.23e-05	0.309	7.24e-05	0.349
A1BG	ALPHA-1B-GLYCOPROTEIN PRECURSOR.	0.167	5.71e-05	0.266	7.92e-07	0.0153
ABI3BP	ISOFORM 2 OF TARGET OF NESH-SH3 PRECURSOR.	-0.29	6.07e-05	-0.184	0.00149	0.107
HPX	HEMOPEXIN PRECURSOR.	0.123	6.65e-05	0.117	0.000124	0.826
CLEC3B	TETRANECTIN PRECURSOR.	-0.24	7.65e-05	-0.158	0.00102	0.131
CFHR1	COMPLEMENT FACTOR H-RELATED PROTEIN 1 PRECURSOR.	0.162	8.95e-05	0.185	2.96e-05	0.517
F12	COAGULATION FACTOR XII PRECURSOR.	0.261	0.000102	0.252	0.000219	0.889
CFB	ISOFORM 1 OF COMPLEMENT FACTOR B PRECURSOR (FRAGMENT).	0.137	0.000106	0.21	5.58e-06	0.0444
FBN1	FIBRILLIN-1 PRECURSOR.	-0.365	0.000114	-0.269	1.45e-05	0.184
RBP4	PLASMA RETINOL-BINDING PROTEIN PRECURSOR.	0.167	0.000117	0.177	0.000262	0.809
C8A	COMPLEMENT COMPONENT C8 ALPHA CHAIN PRECURSOR.	-0.206	0.000163	-0.202	0.000121	0.926
C4BPB	ISOFORM 1 OF C4B-BINDING PROTEIN BETA CHAIN PRECURSOR.	-0.26	0.00018	-0.196	0.00156	0.329
APOH	BETA-2-GLYCOPROTEIN 1 PRECURSOR.	0.149	0.000199	0.193	8.89e-05	0.287
DBH	DOPAMINE BETA-HYDROXYLASE.	-0.262	0.000207	-0.186	0.00203	0.26
ATRN	ISOFORM 1 OF ATTRACTIN PRECURSOR.	-0.19	0.000213	-0.126	0.00366	0.196
F9	COAGULATION FACTOR IX PRECURSOR.	0.54	0.000214	0.572	0.000511	0.827
PGLYRP1	PEPTIDOGLYCAN RECOGNITION PROTEIN PRECURSOR.	0.321	0.000232	-0.0561	0.458	0.00259
CFHR5	COMPLEMENT FACTOR H-RELATED 5.	0.179	0.000264	0.241	2.76e-05	0.2
TFPI	ISOFORM ALPHA OF TISSUE FACTOR PATHWAY INHIBITOR PRECURSOR.	-0.396	0.000315	-0.369	8.49e-05	0.758
NOTCH2	NEUROGENIC LOCUS NOTCH HOMOLOG PROTEIN 2 PRECURSOR.	-0.784	0.000315	-0.0616	0.648	0.00426
IGFBP7	INSULIN-LIKE GROWTH FACTOR-BINDING PROTEIN 7 PRECURSOR.	-0.295	0.000404	-0.133	0.0342	0.0631
MASP2	ISOFORM 1 OF MANNAN-BINDING LECTIN SERINE PROTEASE 2 PRECURSOR.	0.2	0.000435	0.173	0.000643	0.612
CFHR2	ISOFORM LONG OF COMPLEMENT FACTOR H-RELATED PROTEIN 2 PRECURSOR.	0.181	0.000449	0.205	0.00016	0.64
APOA2	APOLIPOPROTEIN A-II PRECURSOR.	0.212	0.000532	0.302	1.75e-05	0.141
C8B	COMPLEMENT COMPONENT C8 BETA CHAIN PRECURSOR.	-0.221	0.00059	-0.199	0.0015	0.729
ITIH4	ISOFORM 1 OF INTER-ALPHA-TRYPSIN INHIBITOR HEAVY CHAIN H4 PRECURSOR.	0.458	0.000733	0.374	0.00495	0.559
FGA	ISOFORM 1 OF FIBRINOGEN ALPHA CHAIN PRECURSOR.	0.364	0.00076	0.303	0.00741	0.611
SPARCL1	SPARC-LIKE PROTEIN 1 PRECURSOR.	-0.311	0.0008	-0.0425	0.508	0.0138
NOV	PROTEIN NOV HOMOLOG PRECURSOR.	-0.759	0.00083	-0.344	0.0123	0.0409
CPN2	CARBOXYPEPTIDASE N SUBUNIT 2 PRECURSOR.	0.161	0.000865	0.19	0.000331	0.553
VNN1	PANTETHEINASE PRECURSOR.	0.477	0.000888	0.517	0.00124	0.733
IGF1	INSULIN-LIKE GROWTH FACTOR IA PRECURSOR.	-0.353	0.000981	-0.371	0.000403	0.865
KNG1	ISOFORM LMW OF KININOGEN-1 PRECURSOR.	0.152	0.00106	0.228	5.6e-05	0.138
C6	COMPLEMENT COMPONENT C6 PRECURSOR.	-0.123	0.00151	-0.171	0.000123	0.243
F10	COAGULATION FACTOR X PRECURSOR.	0.204	0.00204	0.225	0.00192	0.775
B2M	BETA-2-MICROGLOBULIN.	0.208	0.00205	0.23	0.0011	0.763
KLKB1	UNCHARACTERIZED PROTEIN KLKB1.	0.252	0.00208	0.23	0.00187	0.793
LGALS3BP	GALECTIN-3-BINDING PROTEIN PRECURSOR.	0.617	0.00213	0.482	0.00765	0.527
FGG	ISOFORM GAMMA-B OF FIBRINOGEN GAMMA CHAIN PRECURSOR.	0.273	0.00222	0.259	0.056	0.92
IGFBP1	INSULIN-LIKE GROWTH FACTOR-BINDING PROTEIN 1 PRECURSOR.	0.528	0.00242	1.27	3.66e-06	0.00227
CHL1	ISOFORM 2 OF NEURAL CELL ADHESION MOLECULE L1-LIKE PROTEIN PRECURSOR.	-0.255	0.00247	-0.198	0.0101	0.536
LYVE1	LYMPHATIC VESSEL ENDOTHELIAL HYALURONIC ACID RECEPTOR 1 PRECURSOR.	-0.185	0.0026	0.0316	0.443	0.00538
AMBP	AMBP PROTEIN PRECURSOR.	0.116	0.00283	0.148	0.00061	0.466
COLEC11	COLLECTIN SUB-FAMILY MEMBER 11 ISOFORM A.	-0.192	0.00286	-0.125	0.0145	0.288
ACTB	ACTIN CYTOPLASMIC 1.	0.316	0.003	-0.351	0.0503	0.00527
UBR1	ISOFORM 1 OF E3 UBIQUITIN-PROTEIN LIGASE UBR1.	-0.636	0.00318	-0.588	0.0179	0.833
APOF	APOLIPOPROTEIN F PRECURSOR.	0.308	0.00335	0.117	0.318	0.194
F2	PROTHROMBIN PRECURSOR (FRAGMENT).	0.0633	0.00366	0.0282	0.138	0.175
C2	COMPLEMENT C2 PRECURSOR (FRAGMENT).	0.334	0.00371	0.291	0.0107	0.742
MMRN1	MULTIMERIN-1 PRECURSOR.	0.982	0.00421	0.291	0.0674	0.0293
IGFBP2	INSULIN-LIKE GROWTH FACTOR-BINDING PROTEIN 2 PRECURSOR.	-0.42	0.00477	-0.287	0.0317	0.433
MCAM	ISOFORM 1 OF CELL SURFACE GLYCOPROTEIN MUC18 PRECURSOR.	-0.351	0.00481	0.00592	0.96	0.0409
ABCA9	ISOFORM 1 OF ATP-BINDING CASSETTE SUB-FAMILY A MEMBER 9.	5.04	0.00496	1.76	0.0232	0.0284
SELL	L-SELECTIN PRECURSOR.	-0.0904	0.00503	-0.0908	0.00408	0.991
CFP	PROPERDIN PRECURSOR.	-0.128	0.00511	-0.0251	0.477	0.0631
PCOLCE	PROCOLLAGEN C-ENDOPEPTIDASE ENHANCER 1 PRECURSOR.	-0.228	0.00547	-0.224	0.0248	0.967
LRG1	LEUCINE-RICH ALPHA-2-GLYCOPROTEIN PRECURSOR.	0.278	0.00553	0.445	0.000582	0.187
C1S	COMPLEMENT C1S SUBCOMPONENT PRECURSOR.	0.098	0.00569	0.112	0.00231	0.719
MBL2	MANNOSE-BINDING PROTEIN C PRECURSOR.	-0.19	0.00677	-0.341	9.37e-05	0.0772
ENPP2	ISOFORM 1 OF ECTONUCLEOTIDE PYROPHOSPHATASE/PHOSPHODIESTERASE FAMILY MEMBER 2 PRECURSOR.	0.369	0.00692	0.65	0.000749	0.0948
CFL1	COFILIN-1.	0.522	0.00698	-0.0747	0.646	0.023
CCL18	C-C MOTIF CHEMOKINE 18 PRECURSOR.	-2.17	0.0074	-0.926	0.064	0.0633
IGFALS	INSULIN-LIKE GROWTH FACTOR-BINDING PROTEIN COMPLEX ACID LABILE CHAIN PRECURSOR.	0.151	0.00785	0.143	0.0282	0.911
VASN	VASORIN PRECURSOR.	-0.517	0.00799	-0.304	0.049	0.317
CFH	ISOFORM 1 OF COMPLEMENT FACTOR H PRECURSOR.	0.0742	0.00805	0.0885	0.00289	0.658
APOM	APOLIPOPROTEIN M.	-0.24	0.00841	-0.259	0.00849	0.853
COL6A3	ALPHA 3 TYPE VI COLLAGEN ISOFORM 1 PRECURSOR.	-0.197	0.00852	-0.0134	0.834	0.0602
IGFBP3	CDNA FLJ45630 FIS CLONE CHONS2001287 MODERATELY SIMILAR TO INSULIN- LIKE GROWTH FACTOR BINDING PROTEIN 3.	-0.118	0.00863	-0.0327	0.399	0.131
CFD	COMPLEMENT FACTOR D PREPROPROTEIN.	-0.246	0.00871	-0.0472	0.62	0.126
LILRA3	LEUKOCYTE IMMUNOGLOBULIN-LIKE RECEPTOR SUBFAMILY A MEMBER 3 PRECURSOR.	-0.237	0.00874	-0.281	0.000277	0.628
GPLD1	ISOFORM 1 OF PHOSPHATIDYLINOSITOL-GLYCAN-SPECIFIC PHOSPHOLIPASE D PRECURSOR.	-1.2	0.00894	NA	NA	NA
PPIA;LOC654188;PPIAL3	PEPTIDYL-PROLYL CIS-TRANS ISOMERASE A.	0.381	0.00899	0.201	0.126	0.293
COMP	CARTILAGE OLIGOMERIC MATRIX PROTEIN PRECURSOR.	-0.204	0.00907	-0.00808	0.918	0.0762
ASGR2	UNCHARACTERIZED PROTEIN ASGR2.	0.604	0.00933	0.507	0.0696	0.753
SLURP1	SECRETED LY-6/UPAR-RELATED PROTEIN 1 PRECURSOR.	-0.255	0.00938	-0.0468	0.484	0.0679
PEAR1	PLATELET ENDOTHELIAL AGGREGATION RECEPTOR 1 PRECURSOR.	-0.65	0.00948	-0.722	0.000424	0.766
MST1	HEPATOCYTE GROWTH FACTOR-LIKE PROTEIN PRECURSOR.	0.53	0.01	0.633	0.00195	0.654
C3	COMPLEMENT C3 PRECURSOR (FRAGMENT).	0.128	0.0106	0.126	0.00807	0.976
SEPP1	SELENOPROTEIN P PRECURSOR.	0.62	0.0119	-0.136	0.41	0.0181
C7	COMPLEMENT COMPONENT C7 PRECURSOR.	-0.14	0.0122	-0.16	0.00759	0.76
ITIH1	INTER-ALPHA-TRYPSIN INHIBITOR HEAVY CHAIN H1 PRECURSOR.	0.202	0.0139	0.0303	0.752	0.168
PZP	PREGNANCY ZONE PROTEIN PRECURSOR.	0.135	0.014	0.0862	0.0932	0.465
CFHR4	COMPLEMENT FACTOR H-RELATED PROTEIN 4 PRECURSOR.	-0.251	0.0159	-0.0152	0.853	0.0737
FGB	FIBRINOGEN BETA CHAIN PRECURSOR.	0.251	0.0163	0.197	0.242	0.77
SERPINA10	PROTEIN Z-DEPENDENT PROTEASE INHIBITOR PRECURSOR.	0.166	0.0171	0.225	0.00757	0.503
AZGP1	ALPHA-2-GLYCOPROTEIN 1 ZINC.	0.262	0.0175	-0.234	0.0724	0.00776
PRDX2	PEROXIREDOXIN-2.	0.691	0.0201	-0.0266	0.925	0.0844
MARCO	MACROPHAGE RECEPTOR MARCO.	-0.274	0.0202	-0.141	0.028	0.258
TGFBI	TRANSFORMING GROWTH FACTOR-BETA-INDUCED PROTEIN IG-H3 PRECURSOR.	0.352	0.0207	0.294	0.0115	0.658
C1RL	COMPLEMENT C1R-LIKE PROTEIN.	0.172	0.0212	0.138	0.0838	0.732
EFEMP1	ISOFORM 1 OF EGF-CONTAINING FIBULIN-LIKE EXTRACELLULAR MATRIX PROTEIN 1 PRECURSOR.	0.269	0.0212	0.163	0.139	0.471
SERPIND1	HEPARIN COFACTOR 2 PRECURSOR.	0.45	0.024	0.156	0.344	0.231
C4B;C4A	COMPLEMENT C4-A PRECURSOR.	-0.0913	0.024	-0.0614	0.146	0.575
CD93	COMPLEMENT COMPONENT C1Q RECEPTOR PRECURSOR.	-0.28	0.0255	-0.104	0.274	0.235
CLU	CLUSTERIN PRECURSOR.	0.0612	0.0256	0.107	0.00222	0.214
FCN3	ISOFORM 1 OF FICOLIN-3 PRECURSOR.	0.0351	0.0287	0.0357	0.0333	0.977
LTBP2	LATENT-TRANSFORMING GROWTH FACTOR BETA-BINDING PROTEIN 2 PRECURSOR.	-0.228	0.0332	0.0195	0.84	0.0908
GSN	ISOFORM 1 OF GELSOLIN PRECURSOR.	-0.113	0.0339	-0.0784	0.137	0.615
APCS	SERUM AMYLOID P-COMPONENT PRECURSOR.	-0.27	0.0345	0.0477	0.776	0.147
BST1	ADP-RIBOSYL CYCLASE 2 PRECURSOR.	-0.114	0.036	-0.102	0.122	0.878
TFF2	TREFOIL FACTOR 2 PRECURSOR.	-1.85	0.0365	0.0661	0.761	0.0412
MEGF10	ISOFORM 1 OF MULTIPLE EPIDERMAL GROWTH FACTOR-LIKE DOMAINS 10 PRECURSOR.	-1.33	0.0365	-1.1	0.000671	0.675
PI16	ISOFORM 1 OF PEPTIDASE INHIBITOR 16 PRECURSOR.	-0.162	0.0367	-0.192	0.0129	0.754
ECM1	EXTRACELLULAR MATRIX PROTEIN 1 PRECURSOR.	-0.129	0.0389	0.0548	0.354	0.0412
APOE	APOLIPOPROTEIN E PRECURSOR.	-0.224	0.0392	-0.119	0.302	0.481
CPN1	CARBOXYPEPTIDASE N CATALYTIC CHAIN PRECURSOR.	0.378	0.0415	0.321	0.00836	0.755
CHRDL2	ISOFORM 2 OF CHORDIN-LIKE PROTEIN 2 PRECURSOR.	-0.301	0.0415	-0.000906	0.993	0.106
NOTCH1	NEUROGENIC LOCUS NOTCH HOMOLOG PROTEIN 1 PRECURSOR.	-0.509	0.0428	-0.288	0.0472	0.401
CST6	CYSTATIN-M PRECURSOR.	-0.147	0.0428	-0.0203	0.753	0.186
SLPI	ANTILEUKOPROTEINASE PRECURSOR.	-0.146	0.0464	-0.166	0.0115	0.807
CRTAC1	ISOFORM 1 OF CARTILAGE ACIDIC PROTEIN 1 PRECURSOR.	-0.216	0.0486	-0.311	0.00594	0.463
THBS1	THROMBOSPONDIN-1 PRECURSOR.	0.252	0.0506	0.157	0.374	0.648
TREML2	TRIGGERING RECEPTOR EXPRESSED ON MYELOID CELLS-LIKE 2.	-0.297	0.0513	-0.046	0.734	0.208
CD44	ISOFORM 12 OF CD44 ANTIGEN PRECURSOR.	-0.149	0.0515	-0.119	0.107	0.751
C1QC	COMPLEMENT C1Q SUBCOMPONENT SUBUNIT C PRECURSOR.	-0.218	0.0532	0.0167	0.799	0.0764
HSPG2	BASEMENT MEMBRANE-SPECIFIC HEPARAN SULFATE PROTEOGLYCAN CORE PROTEIN PRECURSOR.	-0.353	0.0548	-0.482	0.00246	0.527
CACNA2D1	DIHYDROPYRIDINE RECEPTOR ALPHA 2 SUBUNIT.	-0.117	0.0554	-0.15	0.00608	0.65
FCGR2A	LOW AFFINITY IMMUNOGLOBULIN GAMMA FC REGION RECEPTOR II-A PRECURSOR.	-0.133	0.0561	-0.287	0.276	0.553
SERPINA6	CORTICOSTEROID-BINDING GLOBULIN PRECURSOR.	0.598	0.0575	0.478	0.068	0.644
CAMP	ANTIBACTERIAL PROTEIN FALL-39 PRECURSOR.	-0.389	0.0605	-0.128	0.508	0.335
C9	COMPLEMENT COMPONENT C9 PRECURSOR.	0.101	0.0645	0.179	0.00858	0.31
TLN1	UNCHARACTERIZED PROTEIN TLN1.	0.316	0.0653	-0.31	0.352	0.127
FN1	ISOFORM 7 OF FIBRONECTIN PRECURSOR.	-0.193	0.0663	-0.358	0.000574	0.192
FSTL3	FOLLISTATIN-RELATED PROTEIN 3 PRECURSOR.	-0.279	0.0671	-0.182	0.0857	0.553
TNC	ISOFORM 1 OF TENASCIN PRECURSOR.	-0.219	0.0718	-0.125	0.0795	0.464
INHBE	INHIBIN BETA E CHAIN PRECURSOR.	0.258	0.0723	0.52	0.00734	0.18
LTF	GROWTH-INHIBITING PROTEIN 12.	0.475	0.0748	0.294	0.0801	0.535
PPBP	PLATELET BASIC PROTEIN PRECURSOR.	0.104	0.0757	0.137	0.0386	0.687
CD163	ISOFORM 1 OF SCAVENGER RECEPTOR CYSTEINE-RICH TYPE 1 PROTEIN M130 PRECURSOR.	-0.191	0.0778	-0.0529	0.533	0.303
SERPING1	PLASMA PROTEASE C1 INHIBITOR PRECURSOR.	0.391	0.0793	0.521	0.0182	0.643
CCL16	C-C MOTIF CHEMOKINE 16 PRECURSOR.	0.394	0.0795	0.179	0.318	0.429
LCN2	NEUTROPHIL GELATINASE-ASSOCIATED LIPOCALIN PRECURSOR.	0.239	0.0827	0.092	0.547	0.46
PLA2G1B	PHOSPHOLIPASE A2 PRECURSOR.	-0.507	0.0859	-0.00773	0.972	0.174
A2M	ALPHA-2-MACROGLOBULIN PRECURSOR.	0.0743	0.087	0.0515	0.228	0.691
PODXL	PODOCALYXIN-LIKE PROTEIN 1 PRECURSOR.	-0.336	0.0874	-0.141	0.0662	0.277
MEGF9	MULTIPLE EPIDERMAL GROWTH FACTOR-LIKE DOMAINS 9 PRECURSOR.	0.209	0.0875	0.0741	0.426	0.364
PKM2	ISOFORM M1 OF PYRUVATE KINASE ISOZYMES M1/M2.	0.449	0.0876	-0.0828	0.532	0.0874
NOTCH3	NEUROGENIC LOCUS NOTCH HOMOLOG PROTEIN 3 PRECURSOR.	-0.68	0.0891	-0.683	0.0449	0.995
CHRDL1	VENTROPTIN (FRAGMENT).	0.324	0.0915	-0.286	0.196	0.0551
CFHR3	COMPLEMENT FACTOR H-RELATED PROTEIN 3 PRECURSOR.	0.0721	0.0934	0.106	0.0253	0.56
HGFAC	HEPATOCYTE GROWTH FACTOR ACTIVATOR PRECURSOR.	-0.191	0.0979	-0.308	0.00765	0.417
INHBC	INHIBIN BETA C CHAIN PRECURSOR.	0.256	0.0995	0.231	0.0757	0.894
HRG	HISTIDINE-RICH GLYCOPROTEIN PRECURSOR.	-0.0701	0.101	0.0655	0.0958	0.0282
PON1	SERUM PARAOXONASE/ARYLESTERASE 1.	-0.225	0.101	0.0418	0.78	0.195
IGFBP4	INSULIN-LIKE GROWTH FACTOR-BINDING PROTEIN 4 PRECURSOR.	0.179	0.102	0.511	0.000697	0.0442
ROBO4	ISOFORM 1 OF ROUNDABOUT HOMOLOG 4 PRECURSOR.	-0.285	0.11	0.0433	0.711	0.133
PROS1	VITAMIN K-DEPENDENT PROTEIN S PRECURSOR.	-0.116	0.112	-0.118	0.082	0.984
PROCR	ENDOTHELIAL PROTEIN C RECEPTOR PRECURSOR.	-0.365	0.112	-0.0688	0.627	0.262
CTSS	CATHEPSIN S PRECURSOR.	0.28	0.113	0.361	0.0936	0.748
SOD1	SUPEROXIDE DISMUTASE.	-0.472	0.114	0.54	0.279	0.123
KRT1	KERATIN TYPE II CYTOSKELETAL 1.	2.95	0.117	2.48	0.0165	0.745
GAPDH	GLYCERALDEHYDE-3-PHOSPHATE DEHYDROGENASE.	0.263	0.118	0.0324	0.845	0.324
AFM	AFAMIN PRECURSOR.	0.058	0.119	0.177	0.00033	0.0298
NOTCH4	ISOFORM 1 OF NEUROGENIC LOCUS NOTCH HOMOLOG PROTEIN 4 PRECURSOR.	-1.01	0.119	-0.533	0.117	0.459
LOC652694	SIMILAR TO IG KAPPA CHAIN V-I REGION AU.	-0.674	0.121	-1.01	0.0256	0.421
NTRK2	ISOFORM TRKB OF BDNF/NT-3 GROWTH FACTORS RECEPTOR PRECURSOR.	-0.368	0.122	-0.223	0.0421	0.522
C1QA	COMPLEMENT C1Q SUBCOMPONENT SUBUNIT A PRECURSOR.	-0.126	0.13	-0.0171	0.753	0.262
IGFBP5	INSULIN-LIKE GROWTH FACTOR-BINDING PROTEIN 5 PRECURSOR.	-0.0595	0.13	-0.099	0.0242	0.462
CHGA	FULL-LENGTH CDNA CLONE CS0DN001YP04 OF ADULT BRAIN OF HOMO SAPIENS (FRAGMENT).	0.616	0.131	0.36	0.377	0.639
CR2	ISOFORM B OF COMPLEMENT RECEPTOR TYPE 2 PRECURSOR.	-0.288	0.138	-0.267	0.0569	0.918
LTBP1	LATENT-TRANSFORMING GROWTH FACTOR BETA-BINDING PROTEIN ISOFORM 1L PRECURSOR.	-0.254	0.139	-0.074	0.398	0.322
VEGFC	VASCULAR ENDOTHELIAL GROWTH FACTOR C PRECURSOR.	-1.09	0.14	-0.73	0.101	0.618
ADAMTSL4	ISOFORM 1 OF ADAMTS-LIKE PROTEIN 4 PRECURSOR.	-0.135	0.141	-0.0557	0.503	0.511
DSC3	ISOFORM 3A OF DESMOCOLLIN-3 PRECURSOR.	-0.185	0.142	-0.338	0.0832	0.459
PTPRF	RECEPTOR-TYPE TYROSINE-PROTEIN PHOSPHATASE F PRECURSOR.	-0.221	0.143	-0.182	0.25	0.847
IL1RAP	ISOFORM 1 OF INTERLEUKIN-1 RECEPTOR ACCESSORY PROTEIN PRECURSOR.	-0.342	0.147	-0.499	0.0328	0.581
SERPINF2	ALPHA-2-ANTIPLASMIN PRECURSOR.	0.0922	0.148	0.166	0.0247	0.407
SPP2	SECRETED PHOSPHOPROTEIN 24 PRECURSOR.	0.247	0.148	0.0298	0.902	0.462
SOD3	EXTRACELLULAR SUPEROXIDE DISMUTASE [CU-ZN] PRECURSOR.	-0.153	0.149	-0.0174	0.869	0.361
TNFRSF21	TUMOR NECROSIS FACTOR RECEPTOR SUPERFAMILY MEMBER 21 PRECURSOR.	-0.263	0.155	-0.0197	0.891	0.295
APOB	APOLIPOPROTEIN B-100 PRECURSOR.	0.156	0.159	-0.139	0.388	0.143
C1orf56	ISOFORM 1 OF UNCHARACTERIZED PROTEIN C1ORF56 PRECURSOR.	-0.425	0.162	-0.18	0.226	0.421
CALR	CALRETICULIN PRECURSOR.	0.298	0.163	0.606	0.194	0.503
LCAT	PHOSPHATIDYLCHOLINE-STEROL ACYLTRANSFERASE PRECURSOR.	-0.152	0.167	-0.11	0.322	0.784
HPR	ISOFORM 1 OF HAPTOGLOBIN-RELATED PROTEIN PRECURSOR.	0.317	0.17	0.0588	0.733	0.365
CCL15	C-C MOTIF CHEMOKINE 15 PRECURSOR.	0.459	0.173	-0.00899	0.988	0.484
CD5L	CD5 ANTIGEN-LIKE PRECURSOR.	-0.0775	0.178	-0.0453	0.359	0.66
PRG4	ISOFORM F OF PROTEOGLYCAN-4 PRECURSOR.	0.0735	0.181	0.128	0.0327	0.471
PSAP	ISOFORM SAP-MU-0 OF PROACTIVATOR POLYPEPTIDE PRECURSOR.	-0.177	0.181	-0.0482	0.724	0.491
CREBL1	ISOFORM 2 OF CYCLIC AMP-DEPENDENT TRANSCRIPTION FACTOR ATF-6 BETA.	-0.116	0.189	-0.0726	0.36	0.706
SPINK1	PANCREATIC SECRETORY TRYPSIN INHIBITOR PRECURSOR.	0.543	0.194	0.159	0.698	0.499
CEACAM1	ISOFORM A OF CARCINOEMBRYONIC ANTIGEN-RELATED CELL ADHESION MOLECULE 1 PRECURSOR.	0.0815	0.195	0.0803	0.233	0.99
FKBP1A	PEPTIDYL-PROLYL CIS-TRANS ISOMERASE.	0.69	0.196	-0.382	0.515	0.202
C5	COMPLEMENT C5 PRECURSOR.	0.167	0.203	0.0514	0.674	0.512
TIMP1	METALLOPROTEINASE INHIBITOR 1 PRECURSOR.	-0.139	0.21	-0.45	0.00153	0.0593
GPX3	GLUTATHIONE PEROXIDASE 3 PRECURSOR.	0.0455	0.213	-0.00189	0.968	0.423
HBA2;HBA1	HEMOGLOBIN SUBUNIT ALPHA.	0.576	0.216	-0.0278	0.959	0.398
BCHE	CHOLINESTERASE PRECURSOR.	-0.128	0.219	0.0244	0.82	0.311
DEFA1;LOC728358	NEUTROPHIL DEFENSIN 1 PRECURSOR.	0.156	0.219	0.221	0.0166	0.655
ARMET	PROTEIN ARMET PRECURSOR.	0.364	0.221	-0.322	0.233	0.112
DAG1	DYSTROGLYCAN PRECURSOR.	-0.18	0.222	0.0416	0.739	0.256
ADAMTSL2	ADAMTS-LIKE PROTEIN 2 PRECURSOR.	-0.292	0.223	-0.14	0.393	0.587
PAPLN	PAPILIN.	0.105	0.225	0.0574	0.469	0.676
SRGN	SERGLYCIN PRECURSOR.	-0.156	0.226	0.0652	0.517	0.185
IGFBP6	INSULIN-LIKE GROWTH FACTOR-BINDING PROTEIN 6 PRECURSOR.	0.0868	0.235	0.207	0.0158	0.25
RARRES2	RETINOIC ACID RECEPTOR RESPONDER PROTEIN 2 PRECURSOR.	0.14	0.235	0.126	0.14	0.924
SYCN	SYNCOLLIN PRECURSOR.	-0.256	0.24	-0.107	0.699	0.662
TAGLN2	TRANSGELIN-2.	0.328	0.242	-0.485	0.0846	0.0676
BLVRB	UNCHARACTERIZED PROTEIN BLVRB.	-0.29	0.244	0.26	0.292	0.131
FGFR1	ISOFORM 1 OF BASIC FIBROBLAST GROWTH FACTOR RECEPTOR 1 PRECURSOR.	-0.328	0.245	-0.041	0.615	0.321
TFF1	TREFOIL FACTOR 1 PRECURSOR.	0.0838	0.245	0.0548	0.56	0.803
CFI	COMPLEMENT FACTOR I PRECURSOR.	0.0408	0.246	0.129	0.00283	0.0877
SERPINF1	PIGMENT EPITHELIUM-DERIVED FACTOR PRECURSOR.	-0.076	0.251	-0.0296	0.614	0.594
CILP2	CARTILAGE INTERMEDIATE LAYER PROTEIN 2 PRECURSOR.	-0.687	0.256	-0.151	0.643	0.4
LYZ	LYSOZYME C PRECURSOR.	-0.0434	0.259	0.012	0.738	0.297
S100A8	PROTEIN S100-A8.	-0.212	0.263	-0.0916	0.65	0.656
REG1A	LITHOSTATHINE 1 ALPHA PRECURSOR.	0.649	0.265	-0.393	0.379	0.192
FGL2	FIBROLEUKIN PRECURSOR.	-0.127	0.266	0.0113	0.911	0.365
PF4	PLATELET FACTOR 4 PRECURSOR.	0.104	0.266	0.131	0.179	0.833
CRELD1	ISOFORM 2 OF CYSTEINE-RICH WITH EGF-LIKE DOMAIN PROTEIN 1 PRECURSOR.	-0.115	0.266	0.119	0.193	0.103
CD14	MONOCYTE DIFFERENTIATION ANTIGEN CD14 PRECURSOR.	-0.0409	0.277	-0.0287	0.397	0.805
FSTL1	FOLLISTATIN-RELATED PROTEIN 1 PRECURSOR.	-0.0942	0.28	-0.309	0.0042	0.0938
TUBA4A	TUBULIN ALPHA-4A CHAIN.	0.147	0.281	0.177	0.164	0.861
FOLR2	FOLATE RECEPTOR 2 PRECURSOR.	-0.424	0.283	0.188	0.514	0.232
TIMP2	METALLOPROTEINASE INHIBITOR 2 PRECURSOR.	-0.068	0.292	0.0664	0.379	0.187
GP5	PLATELET GLYCOPROTEIN V PRECURSOR.	0.342	0.292	0.0656	0.768	0.478
PRDX1	PEROXIREDOXIN-1.	0.286	0.304	-0.0897	0.854	0.513
CDA	CYTIDINE DEAMINASE.	-0.253	0.308	0.253	0.204	0.136
FABP5;FABP5L7	FATTY ACID-BINDING PROTEIN EPIDERMAL.	-0.166	0.31	0.381	0.161	0.11
RNASE1	RIBONUCLEASE PANCREATIC PRECURSOR.	0.0346	0.311	0.0953	0.0427	0.272
DEFB1	BETA-DEFENSIN 1 PRECURSOR.	0.242	0.311	0.17	0.591	0.851
LILRA2	ISOFORM 1 OF LEUKOCYTE IMMUNOGLOBULIN-LIKE RECEPTOR SUBFAMILY A MEMBER 2 PRECURSOR.	-0.355	0.313	-0.103	0.844	0.686
C6orf115	SIMILAR TO PROTEIN C6ORF115.	0.159	0.317	-0.911	0.0245	0.0233
THBS4	THROMBOSPONDIN-4 PRECURSOR.	-0.118	0.318	-0.111	0.294	0.961
MMRN2	MULTIMERIN-2 PRECURSOR.	-0.127	0.322	0.0661	0.679	0.357
SPINK5	SERINE PROTEASE INHIBITOR KAZAL-TYPE 5 PRECURSOR.	-0.0634	0.326	0.0882	0.28	0.159
FAM3C	UNCHARACTERIZED PROTEIN ENSP00000310532.	-0.138	0.328	-0.209	0.261	0.75
PDGFB	PLATELET-DERIVED GROWTH FACTOR B CHAIN PRECURSOR.	0.236	0.331	0.138	0.511	0.752
APP	ISOFORM APP770 OF AMYLOID BETA A4 PROTEIN PRECURSOR (FRAGMENT).	0.0846	0.333	0.223	0.0348	0.287
LYNX1	LY-6/NEUROTOXIN-LIKE PROTEIN 1 PRECURSOR.	-0.225	0.338	-0.0543	0.779	0.568
PIK3IP1	ISOFORM 1 OF PHOSPHOINOSITIDE-3-KINASE-INTERACTING PROTEIN 1 PRECURSOR.	-0.0985	0.345	0.0326	0.634	0.3
ORM1	ALPHA-1-ACID GLYCOPROTEIN 1 PRECURSOR.	-0.0485	0.351	-0.0108	0.83	0.599
LSAMP	LIMBIC SYSTEM-ASSOCIATED MEMBRANE PROTEIN PRECURSOR.	-0.15	0.353	-0.0691	0.449	0.651
CHGB	SECRETOGRANIN-1 PRECURSOR.	-0.349	0.353	0.38	0.363	0.221
RNASE4	RIBONUCLEASE 4 PRECURSOR.	0.0837	0.355	0.205	0.0168	0.304
GRN	CDNA FLJ13286 FIS CLONE OVARC1001154 HIGHLY SIMILAR TO HOMO SAPIENS CLONE 24720 EPITHELIN 1 AND 2 MRNA.	-0.135	0.362	0.248	0.0994	0.0808
PROZ	ISOFORM 1 OF VITAMIN K-DEPENDENT PROTEIN Z PRECURSOR.	0.228	0.366	0.611	0.0427	0.308
RGMA	ISOFORM 2 OF REPULSIVE GUIDANCE MOLECULE A PRECURSOR.	-0.163	0.368	-0.39	0.0685	0.387
PEBP1	PHOSPHATIDYLETHANOLAMINE-BINDING PROTEIN 1.	-0.684	0.369	0.506	0.351	0.237
CCL21	C-C MOTIF CHEMOKINE 21 PRECURSOR.	-0.17	0.372	NA	NA	NA
LGALS1	GALECTIN-1.	0.156	0.374	0.236	0.195	0.74
MMP2	72 KDA TYPE IV COLLAGENASE PRECURSOR.	0.259	0.386	-0.931	0.00778	0.0246
RPS5	40S RIBOSOMAL PROTEIN S5.	-0.164	0.389	-0.18	0.278	0.947
LPA	APOLIPOPROTEIN.	-0.087	0.396	0.0979	0.299	0.194
CD248	ISOFORM 1 OF ENDOSIALIN PRECURSOR.	-0.161	0.401	0.159	0.321	0.226
WISP2	WNT1-INDUCIBLE-SIGNALING PATHWAY PROTEIN 2 PRECURSOR.	0.455	0.403	-0.115	0.784	0.415
TREML1	ISOFORM 1 OF TREM-LIKE TRANSCRIPT 1 PROTEIN PRECURSOR.	0.124	0.417	-0.225	0.18	0.134
APOD	APOLIPOPROTEIN D PRECURSOR.	-0.0447	0.418	-0.0251	0.674	0.807
JAG1	PROTEIN JAGGED-1 PRECURSOR.	0.282	0.427	-0.986	0.0402	0.0623
CAST	ISOFORM 2 OF CALPASTATIN.	0.161	0.429	0.11	0.72	0.888
PDLIM1	PDZ AND LIM DOMAIN PROTEIN 1.	0.189	0.442	-0.46	0.112	0.0971
PXDN	PEROXIDASIN HOMOLOG.	-0.257	0.447	0.135	0.649	0.393
IGF2	ISOFORM 1 OF INSULIN-LIKE GROWTH FACTOR II PRECURSOR.	-0.0355	0.449	-0.0515	0.354	0.823
STC2	STANNIOCALCIN-2 PRECURSOR.	0.179	0.453	-0.243	0.653	0.484
PROC	VITAMIN K-DEPENDENT PROTEIN C PRECURSOR.	0.029	0.458	0.0717	0.212	0.529
C1QB	COMPLEMENT COMPONENT 1 Q SUBCOMPONENT B CHAIN PRECURSOR.	0.0113	0.465	0.048	0.0125	0.121
CAT	CATALASE.	0.177	0.468	-0.0157	0.902	0.485
TIE1	TYROSINE-PROTEIN KINASE RECEPTOR TIE-1 PRECURSOR.	0.142	0.471	0.0262	0.869	0.646
CTSD	CATHEPSIN D PRECURSOR.	-0.226	0.472	-1.6	0.0681	0.114
TPI1	ISOFORM 2 OF TRIOSEPHOSPHATE ISOMERASE.	0.607	0.478	0.338	0.553	0.791
WFDC2	ISOFORM 2 OF WAP FOUR-DISULFIDE CORE DOMAIN PROTEIN 2 PRECURSOR.	-0.124	0.495	-0.0298	0.814	0.668
CPB2	ISOFORM 1 OF CARBOXYPEPTIDASE B2 PRECURSOR.	0.142	0.5	-0.0504	0.63	0.417
CD300A	ISOFORM 1 OF CMRF35-H ANTIGEN PRECURSOR.	-0.0392	0.506	0.0261	0.56	0.382
TNFRSF1B	ISOFORM 1 OF TUMOR NECROSIS FACTOR RECEPTOR SUPERFAMILY MEMBER 1B PRECURSOR.	-0.57	0.513	-0.114	0.734	0.621
CD59	CD59 GLYCOPROTEIN PRECURSOR.	0.054	0.528	0.13	0.206	0.561
HBD;HBB	HEMOGLOBIN SUBUNIT DELTA.	0.326	0.534	-0.241	0.606	0.424
FCGBP	IGGFC-BINDING PROTEIN PRECURSOR.	0.0594	0.536	-0.202	0.0615	0.079
VCAM1	ISOFORM 1 OF VASCULAR CELL ADHESION PROTEIN 1 PRECURSOR.	-0.0562	0.544	-0.131	0.262	0.609
C4B	C4B1.	-0.0185	0.546	-0.0401	0.221	0.624
GUCA2A	GUANYLIN PRECURSOR.	0.169	0.563	-0.0939	0.645	0.473
QSOX1	ISOFORM 1 OF SULFHYDRYL OXIDASE 1 PRECURSOR.	-0.389	0.567	-0.103	0.797	0.716
THY1	THY-1 MEMBRANE GLYCOPROTEIN PRECURSOR.	-0.113	0.571	0.0463	0.847	0.612
CCL5	C-C MOTIF CHEMOKINE 5 PRECURSOR.	-0.149	0.581	-0.12	0.532	0.929
ALDOC	FRUCTOSE-BISPHOSPHATE ALDOLASE C.	0.0742	0.584	0.215	0.216	0.507
CD320	CD320 ANTIGEN PRECURSOR.	-0.248	0.588	0.279	0.431	0.374
PI3	ELAFIN PRECURSOR.	0.118	0.59	0.281	0.0592	0.516
PCSK9	ISOFORM 1 OF PROPROTEIN CONVERTASE SUBTILISIN/KEXIN TYPE 9 PRECURSOR.	0.164	0.603	0.344	0.149	0.641
SIRPA	SIGNAL-REGULATORY PROTEIN ALPHA PRECURSOR.	-0.148	0.607	-0.238	0.15	0.778
TXN	THIOREDOXIN.	0.212	0.607	0.0354	0.913	0.735
ECM2	EXTRACELLULAR MATRIX PROTEIN 2 PRECURSOR.	-0.215	0.615	0.426	0.492	0.411
MASP1	MANNAN-BINDING LECTIN SERINE PROTEASE 1 ISOFORM 2 PRECURSOR.	0.117	0.62	-0.0873	0.734	0.56
CTGF	ISOFORM 1 OF CONNECTIVE TISSUE GROWTH FACTOR PRECURSOR.	-0.0487	0.622	-0.0853	0.303	0.774
RP11-114H20.1;C1R;C17orf13;ACYP1;LOC442122	COMPLEMENT C1R SUBCOMPONENT PRECURSOR.	-0.0218	0.624	0.0256	0.595	0.473
ANG	ANGIOGENIN PRECURSOR.	0.0596	0.624	0.141	0.182	0.607
CST3	CYSTATIN-C PRECURSOR.	0.0148	0.631	0.112	0.0101	0.0622
CD27	CD27 ANTIGEN PRECURSOR.	-0.308	0.637	-0.397	0.282	0.897
CXCL12	STROMAL CELL-DERIVED FACTOR 1 THETA.	-0.208	0.65	-0.0166	0.963	0.741
ALDOA	FRUCTOSE-BISPHOSPHATE ALDOLASE A.	-0.0398	0.654	0.0771	0.466	0.406
C9orf19	GOLGI-ASSOCIATED PLANT PATHOGENESIS-RELATED PROTEIN 1.	-0.0488	0.661	-0.108	0.24	0.678
SPON1	SPONDIN-1 PRECURSOR.	-0.0811	0.662	0.265	0.205	0.234
HBB	HEMOGLOBIN SUBUNIT BETA.	0.193	0.669	0.00491	0.992	0.777
S100A11	PROTEIN S100-A11.	0.155	0.669	-0.774	0.142	0.164
HAVCR2	ISOFORM 1 OF HEPATITIS A VIRUS CELLULAR RECEPTOR 2 PRECURSOR.	0.031	0.671	0.0258	0.687	0.957
FGFBP2	FIBROBLAST GROWTH FACTOR-BINDING PROTEIN 2 PRECURSOR.	-0.0489	0.672	0.383	0.0348	0.0508
MEP1A	MEPRIN A SUBUNIT ALPHA PRECURSOR.	-0.149	0.675	-0.325	0.243	0.686
SFTPB	PULMONARY SURFACTANT-ASSOCIATED PROTEIN B PRECURSOR.	-0.114	0.678	0.0136	0.974	0.798
PARK7	PROTEIN DJ-1.	0.128	0.688	-0.272	0.248	0.337
MB	MYOGLOBIN.	-0.0571	0.69	NA	NA	NA
ADAMDEC1	ADAM DEC1 PRECURSOR.	0.0188	0.69	0.00495	0.934	0.856
GNPTG	N-ACETYLGLUCOSAMINE-1-PHOSPHOTRANSFERASE SUBUNIT GAMMA PRECURSOR.	0.0716	0.691	0.236	0.314	0.571
MFAP5	MICROFIBRILLAR-ASSOCIATED PROTEIN 5 PRECURSOR.	-0.062	0.692	0.0131	0.874	0.672
ENO1	ISOFORM ALPHA-ENOLASE OF ALPHA-ENOLASE.	0.139	0.698	-0.0802	0.656	0.589
FBLN5	FIBULIN-5 PRECURSOR.	-0.0783	0.698	NA	NA	NA
NEGR1	NEURONAL GROWTH REGULATOR 1 PRECURSOR.	0.0497	0.702	-0.000443	0.997	0.768
NBL1	NEUROBLASTOMA SUPPRESSION OF TUMORIGENICITY 1.	-0.128	0.703	-0.0909	0.35	0.913
FCGR3A	LOW AFFINITY IMMUNOGLOBULIN GAMMA FC REGION RECEPTOR III-A PRECURSOR.	0.0637	0.704	0.0574	0.63	0.975
FCGR3B	FC-GAMMA RECEPTOR IIIB.	0.0637	0.704	0.0574	0.63	0.975
FBLN1	ISOFORM B OF FIBULIN-1 PRECURSOR.	0.0333	0.705	-0.167	0.184	0.197
PRNP	MAJOR PRION PROTEIN PRECURSOR.	-0.0829	0.711	-0.0153	0.929	0.81
PLXNB1	ISOFORM 2 OF PLEXIN-B1 PRECURSOR.	0.0998	0.712	-0.495	0.395	0.366
CDH2	CADHERIN-2 PRECURSOR.	-0.117	0.715	-0.11	0.7	0.988
PRKCSH	GLUCOSIDASE 2 SUBUNIT BETA PRECURSOR.	0.0357	0.72	0.137	0.267	0.516
FBLN7	PUTATIVE UNCHARACTERIZED PROTEIN FLJ37440.	0.14	0.732	-0.0028	0.992	0.775
MUTED;TXNDC5	THIOREDOXIN DOMAIN-CONTAINING PROTEIN 5 PRECURSOR.	0.0743	0.733	-0.0171	0.972	0.862
PCMT1	ISOFORM 2 OF PROTEIN-L-ISOASPARTATE(D-ASPARTATE) O-METHYLTRANSFERASE.	0.0716	0.733	-0.133	0.569	0.521
F11	ISOFORM 1 OF COAGULATION FACTOR XI PRECURSOR.	0.00824	0.738	-0.0635	0.0215	0.0577
LEAP2	LIVER-EXPRESSED ANTIMICROBIAL PEPTIDE 2 PRECURSOR.	-0.0771	0.739	0.35	0.472	0.438
OIT3	ISOFORM 1 OF ONCOPROTEIN-INDUCED TRANSCRIPT 3 PROTEIN PRECURSOR.	-0.167	0.741	-0.569	0.0495	0.476
F13B	COAGULATION FACTOR XIII B CHAIN PRECURSOR.	-0.0113	0.747	-0.00534	0.879	0.905
FLT4	FMS-RELATED TYROSINE KINASE 4 ISOFORM 1.	0.0849	0.748	0.349	0.125	0.434
CTSL1	CATHEPSIN L1 PRECURSOR.	-0.0924	0.753	-0.8	0.0604	0.162
C8G	COMPLEMENT COMPONENT C8 GAMMA CHAIN PRECURSOR.	0.009	0.761	0.0939	0.00846	0.0634
CCL14	ISOFORM HCC-1 OF C-C MOTIF CHEMOKINE 14 PRECURSOR.	-0.0193	0.78	0.00585	0.948	0.824
CRISP3	CDNA FLJ75207.	0.0128	0.79	0.0453	0.298	0.613
PRDX6	PEROXIREDOXIN-6.	-0.0827	0.793	-0.0402	0.911	0.929
MIF	MACROPHAGE MIGRATION INHIBITORY FACTOR.	0.0656	0.798	-0.121	0.573	0.582
SPARC	SPARC PRECURSOR.	-0.0085	0.818	-0.0177	0.683	0.871
OLFM1	ISOFORM 1 OF NOELIN PRECURSOR.	-0.0609	0.854	-0.0134	0.954	0.906
F5	COAGULATION FACTOR V.	-0.012	0.864	-0.313	0.00391	0.0194
ALCAM	ISOFORM 1 OF CD166 ANTIGEN PRECURSOR.	0.00787	0.869	0.0249	0.554	0.788
GOLM1	GOLGI PHOSPHOPROTEIN 2.	0.0208	0.87	-0.13	0.18	0.35
SLC39A14	ISOFORM 1 OF ZINC TRANSPORTER ZIP14.	0.0365	0.872	0.182	0.408	0.644
NPC2	EPIDIDYMAL SECRETORY PROTEIN E1 PRECURSOR.	-0.0108	0.873	0.129	0.238	0.28
PF4V1	PLATELET FACTOR 4 VARIANT PRECURSOR.	0.0133	0.873	0.0467	0.592	0.782
SERPINA3	ALPHA-1-ANTICHYMOTRYPSIN PRECURSOR.	0.00701	0.874	0.0255	0.569	0.768
CADM1	ISOFORM 1 OF CELL ADHESION MOLECULE 1 PRECURSOR.	-0.0139	0.875	0.18	0.0249	0.109
VWF	VON WILLEBRAND FACTOR PRECURSOR.	0.108	0.875	-0.194	0.741	0.739
HLA-A	LEUKOCYTE ANTIGEN PRECURSOR.	0.0196	0.879	-0.104	0.633	0.627
PDGFA	ISOFORM LONG OF PLATELET-DERIVED GROWTH FACTOR A CHAIN PRECURSOR.	-0.0111	0.883	0.0428	0.475	0.576
RNASE2	NON-SECRETORY RIBONUCLEASE PRECURSOR.	-0.0116	0.885	0.173	0.0591	0.132
COL18A1	ISOFORM 2 OF COLLAGEN ALPHA-1(XVIII) CHAIN PRECURSOR.	-0.0372	0.889	-0.053	0.732	0.959
CTSB	CATHEPSIN B PRECURSOR.	0.0142	0.914	0.209	0.404	0.489
FAIM3	FAS APOPTOTIC INHIBITORY MOLECULE 3 PRECURSOR.	0.0284	0.928	0.0908	0.69	0.872
CXCL2	MACROPHAGE INFLAMMATORY PROTEIN 2-ALPHA PRECURSOR.	0.0245	0.929	0.0517	0.886	0.952
ALDOB	FRUCTOSE-BISPHOSPHATE ALDOLASE B.	0.00876	0.957	-0.403	0.298	0.328
LCP1	PLASTIN-2.	-0.0109	0.957	-0.231	0.433	0.537
ITIH2	INTER-ALPHA-TRYPSIN INHIBITOR HEAVY CHAIN H2 PRECURSOR.	-0.00398	0.958	-0.118	0.175	0.323
TGFB1	TRANSFORMING GROWTH FACTOR BETA-1 PRECURSOR.	0.00625	0.975	-0.0381	0.821	0.864
GLRX	GLUTAREDOXIN-1.	0.0121	0.975	-0.0437	0.873	0.906
ADAMTS1	ADAMTS-1 PRECURSOR.	0.00315	0.986	0.0341	0.81	0.89
DSC1	DESMOCOLLIN 1 ISOFORM DSC1B PREPROPROTEIN.	-0.00301	0.987	-0.0813	0.826	0.849
CD48	CD48 ANTIGEN PRECURSOR.	NA	NA	0.187	0.246	NA
CLPS	COLIPASE PRECURSOR.	NA	NA	-0.162	0.367	NA
DPM3	ISOFORM 1 OF DOLICHOL-PHOSPHATE MANNOSYLTRANSFERASE SUBUNIT 3.	NA	NA	-0.0851	0.713	NA
EPHA1	EPHRIN TYPE-A RECEPTOR 1 PRECURSOR.	NA	NA	0.175	0.533	NA
FLNA	FILAMIN A ALPHA ISOFORM 1.	NA	NA	-0.297	0.496	NA
HLA-A29.1	24 KDA PROTEIN.	NA	NA	0.552	0.194	NA
HLA-B;HLA-C;MICA;LOC730410	ISOFORM 2 OF HLA CLASS I HISTOCOMPATIBILITY ANTIGEN CW-16 ALPHA CHAIN PRECURSOR.	NA	NA	-0.499	0.0489	NA
LTBP4	ISOFORM 4 OF LATENT-TRANSFORMING GROWTH FACTOR BETA-BINDING PROTEIN 4 PRECURSOR.	NA	NA	-0.2	0.514	NA
MANSC1	MANSC DOMAIN-CONTAINING PROTEIN 1 PRECURSOR.	NA	NA	0.167	0.244	NA
PLGLB2;PLGLB1	PLASMINOGEN-RELATED PROTEIN B PRECURSOR.	NA	NA	0.206	0.0347	NA
aP-value = significance level for test of no change in protein concentration.
bP-Diff = significance level for test of equaltiy of protein concentration ratios for E+P and E-Alone.
